# Supplementary material for: Characterization of an Extensively Drug-Resistant Salmonella Kentucky ST198 Co-Harboring cfr, mcr-1 and tet(A) Variant from Retail Chicken Meat in Shanghai, China
Source: Foods. 2025 Aug 28;14(17):3025. doi: 10.3390/foods14173025 (PMC12428260; doi:10.3390/foods14173025)
Supplement: Supplementary file 1 [file foods-14-03025-s001.zip]

Archive with 1 entries (1 files):
- foods-3836769-supplementary.xlsx
