# Supplementary material for: Characterization of an Extensively Drug-Resistant Salmonella Kentucky ST198 Co-Harboring cfr, mcr-1 and tet(A) Variant from Retail Chicken Meat in Shanghai, China
Source: Foods. 2025 Aug 28;14(17):3025. doi: 10.3390/foods14173025 (PMC12428260; doi:10.3390/foods14173025)
Supplement: Supplementary file 1 [file foods-14-03025-s001.zip › foods-3836769-supplementary.xlsx]

## Sheet: The isolates
Isolates	Isolation source	Collection Year	Location	Serovar	ST
GCA_019063905.1	Market chicken	2020	China: Yangzhou	Kentucky	198
ERR5443250	Gallus gallus	2016	Romania	Kentucky	198
GCA_017345035.1	Human	2021.02	United Kingdom	Kentucky	198
GCA_007367205.1	Human	2018.11	United Kingdom	Kentucky	198
GCA_006994905.1	Human	2018.11	United Kingdom	Kentucky	198
traces-0lhyZjN	Human	2023	France	Kentucky	198
GCA_052156395.1	Pig product	2023	China: Guangdong	Kentucky	198
CP197708	Pig product	2023	China: Guangdong	Kentucky	198
traces-0vpJxzL	Human	2019	France	Kentucky	198
traces-0JyQUTj	Human	2020	France	Kentucky	198
SRR30905553	Human	2024.9	United Kingdom	Kentucky	198
GCA_046054235.1	Poultry	2019	Morocco	Kentucky	198
SRR29314285	Human	2024.5	United Kingdom	Kentucky	198
SRR28350684	Human	2022.11	United Kingdom	Kentucky	198
Sal23C1	Chicken meat	2022	China: Shanghai	Kentucky	198

## Sheet: The plasmids
Accesion	Plasmid	Length(bp)	Strain	Host	Source	Location	Collection date
CP075719.1	pCPWW7-IncI2	63918	Escherichia coli	Environment	Wastewater	Thailand: Bangkok	2017-6
AP017614.1	pMRY16-002_4 DNA	61805	Escherichia coli	Food	Sus scrofa	Japan	2008
AP017622.1	pMRY15-131_2 DNA	60722	Escherichia coli	Food	Bos taurus	Japan	2013
AP017619.1	pMRY15-117_2 DNA	61223	Escherichia coli	Food	Bos taurus	Japan	2012
CP044025.1	p2492-4-MCR-1	60688	Escherichia coli	Food	Pork	USA: California	2019-2-7
KY802014.1	pZE36	65846	Escherichia coli	Homo sapiens	Faecal	Oman	2015-10
MF693349.1	pG3216	62717	Escherichia coli	Homo sapiens	Rectal swab	Argentina	2020-12-20
KU761326.1	pmcr1_IncI2	64964	Escherichia coli	Homo sapiens	Blood	China	2015-8
KX254342.1	pECJS-61-63	63656	Escherichia coli	Food	Faeces of pig	China	2015-1-19
KX034083.1	pA31-12	67134	Escherichia coli	Food	Chicken	China	2012-8
KY693674.1	pOM97-mcr	63722	Escherichia coli	Homo sapiens	Blood	Oman	2016-6-2
CP197710	p2Sal_P23040	60661	Salmonella	Food	Pig product	China: Guangdong	2023
MG825374.1	p1106-IncI2	60960	Escherichia coli	Food	Chicken	China
MW373507.1	pYUYZV47-MCR	61699	Escherichia coli	Food	Lettuce	China
MN689940.1	pLWY24J-mcr-1.1	62009	Escherichia coli	Food	Chicken	China	2016-3-5
PRJNA1303235	p2Sal23C1mcr	63103	Salmonella	Food	Chicken meat	China: Shanghai	2022
